# Supplementary material for: The Capacitive Property Enhancement of CoFeP-Ni(OH)2/Nickel Foam Electrodes via an Interfacial Integration Strategy for Asymmetric Supercapacitors
Source: Molecules. 2025 Jul 16;30(14):2986. doi: 10.3390/molecules30142986 (PMC12298675; doi:10.3390/molecules30142986)
Supplement: Supplementary file 1 [file molecules-30-02986-s001.zip]

Archive with 1 entries (1 files):
- molecules-3753279-supplementary.pdf
